# Supplementary material for: The modulating impact of cigarette smoking on brain structure in panic disorder: a voxel-based morphometry study
Source: Soc Cogn Affect Neurosci. 2020 Jul 30;15(8):849–59. doi: 10.1093/scan/nsaa103 (PMC7543937; doi:10.1093/scan/nsaa103)
Supplement: nsaa103_Supp [file nsaa103_supp.zip]

Archive with 1 entries (1 files):
- nsaa103_Supp/scan-19-154-File005.docx
